# Supplementary material for: Constant ratio between the genomic components of bipartite begomoviruses during infection and transmission
Source: Virol J. 2023 Aug 21;20:186. doi: 10.1186/s12985-023-02148-2 (PMC10464424; doi:10.1186/s12985-023-02148-2)
Supplement: Supplementary file 1 — Supplementary Material 1 [file 12985_2023_2148_MOESM1_ESM.xlsx]

## Sheet: 6 dpi
			6-A										6-B										6-B/A
	B/A ratio in agrobacteria	4	1	0.25								4	1	0.25								4	1	0.25
		0.29331	0.170836	1.37784								1.86099	0.560589	2.47699								6.3448	3.28145	1.79774
		1.56376	0.773814	0.159843								5.44699	3.02808	0.518784								3.48327	3.91318	3.24558
		3.88625	0.216384	0.0401838								30.3028	0.696656	0.180426								7.79744	3.21953	4.49001
		0.0451156	0.783266	0.145038								0.198178	2.45185	0.484604								4.39267	3.1303	3.34122
		0.554888	0.165756	2.46276								2.99229	0.398112	10.3837								5.39261	2.40179	4.21628
		0.219127	4.80822	3.34158								1.22146	12.2137	11.7778								5.57418	2.54016	3.52461
		0.67928	0.217755	0.362578								2.43464	0.603857	1.05611								3.58414	2.7731	2.91279
		0.118624	0.388869	0.0988899								0.483312	1.44209	0.300812								4.07433	3.70842	3.04189
			2.05682	0.284107									7.29466	1.32395									3.54658	4.66003
			4.25992	0.385927									16.68	0.7314									3.91557	1.89518
			0.817966										2.49579										3.05121
			13.8502										44.6689										3.22515
描述										描述										描述
VAR00005										VAR00006										VAR00007
	N	均值	标准差	标准误	均值的 95% 置信区间		极小值	极大值			N	均值	标准差	标准误	均值的 95% 置信区间		极小值	极大值			N	均值	标准差	标准误	均值的 95% 置信区间		极小值	极大值
					下限	上限									下限	上限									下限	上限
4.00	8	0.920045	1.29261	0.457007	-0.160606	2.0007	0.0451156	3.88625		4.00	8	5.61759	10.1107	3.57467	-2.83516	14.0703	0.198178	30.3028		4.00	8	5.08043	1.4927	0.52775	3.8325	6.32836	3.48327	7.79744
1.00	12	2.37582	3.95168	1.14075	-0.134962	4.88659	0.165756	13.8502		1.00	12	7.71119	12.7464	3.67958	-0.387498	15.8099	0.398112	44.6689		1.00	12	3.22554	0.493675	0.142512	2.91187	3.5392	2.40179	3.91557
.25	10	0.865874	1.15717	0.365931	0.0380812	1.69367	0.0401838	3.34158		.25	10	2.92345	4.36191	1.37936	-0.196871	6.04378	0.180426	11.7778		.25	10	3.31253	0.977853	0.309224	2.61302	4.01205	1.79774	4.66003
总数	30	1.4843	2.70013	0.492974	0.476052	2.49254	0.0401838	13.8502		总数	30	5.55698	9.82445	1.79369	1.88847	9.22549	0.180426	44.6689		总数	30	3.74917	1.26298	0.230588	3.27757	4.22078	1.79774	7.79744
																				单因素方差分析
单因素方差分析										单因素方差分析										VAR00007
VAR00005										VAR00006											平方和	df	均方	F	显著性
	平方和	df	均方	F	显著性						平方和	df	均方	F	显著性					组间	19.3748	2	9.68742	9.72931	0.00065768
组间	15.9092	2	7.9546	1.09847	0.347821					组间	125.072	2	62.5358	0.631438	0.539498					组内	26.8837	27	0.995694
组内	195.521	27	7.24152							组内	2674	27	99.0372							总数	46.2586	29
总数	211.43	29								总数	2799.08	29
多重比较										多重比较										多重比较
因变量:	VAR00005									因变量:	VAR00006									因变量:	VAR00007
LSD										LSD										LSD
(I) VAR00001		均值差 (I-J)	标准误	显著性	95% 置信区间					(I) VAR00001		均值差 (I-J)	标准误	显著性	95% 置信区间					(I) VAR00001		均值差 (I-J)	标准误	显著性	95% 置信区间
					下限	上限									下限	上限									下限	上限
4.00	1.00	-1.45577	1.22827	0.246258	-3.97598	1.06443				4.00	1.00	-2.09361	4.54233	0.648554	-11.4137	7.22648				4.00	1.00	1.85489*	0.455452	0.000365094	0.920383	2.7894
	4.00	0.0541705	1.27646	0.966462	-2.5649	2.67324					4.00	2.69413	4.72053	0.572904	-6.99158	12.3799					4.00	1.76790*	0.473319	0.000888087	0.796726	2.73907
1.00	.25	1.45577	1.22827	0.246258	-1.06443	3.97598				1.00	.25	2.09361	4.54233	0.648554	-7.22648	11.4137				1.00	.25	-1.85489*	0.455452	0.000365094	-2.7894	-0.920383
	4.00	1.50994	1.15222	0.201078	-0.854218	3.8741					4.00	4.78774	4.26108	0.271075	-3.95528	13.5308					4.00	-0.0869965	0.427252	0.840178	-0.963644	0.789651
.25	.25	-0.0541705	1.27646	0.966462	-2.67324	2.5649				.25	.25	-2.69413	4.72053	0.572904	-12.3799	6.99158				.25	.25	-1.76790*	0.473319	0.000888087	-2.73907	-0.796726
	1.00	-1.50994	1.15222	0.201078	-3.8741	0.854218					1.00	-4.78774	4.26108	0.271075	-13.5308	3.95528					1.00	0.0869965	0.427252	0.840178	-0.789651	0.963644
																				*. 均值差的显著性水平为 0.05。

## Sheet: 18 dpi
			18-A										18-B										18-B/A
	B/A ratio in agrobacteria	4	1	0.25								4	1	0.25								4	1	0.25
		8327.45	9641.42	7651.18								21977.9	31283.3	17295.5								2.63921	3.24468	2.2605
		5750.82	8612.01	6028.57								13582.5	23553.7	13803								2.36183	2.73498	2.28959
		10684.3	5563.18	9491.21								25707	13664	22642.8								2.40606	2.45615	2.38566
		8574.5	8685.82	4836.66								18495.9	18215.1	11196.1								2.15708	2.0971	2.31484
		10043.8	4967.72	9053.75								22859.1	15578.6	22636.2								2.27594	3.13597	2.5002
		14789.1	10544.2	10415.1								39597.5	31463.2	23039.3								2.67748	2.98393	2.21211
		6920.72	12454.9	5885.98								17480.8	35587	12040.4								2.52586	2.85726	2.0456
		16187.3	5703.09	9091.57								53249.8	15393.8	24872.3								3.28961	2.69921	2.73576
		8938.18	8091.23	9880.14								22054.2	18575.7	28271.4								2.46741	2.29578	2.86144
		6650.05	15200.4	6037.06								15332.6	39676.1	17685.1								2.30563	2.61019	2.92942
		12956.5	3566.92	11880.5								44076.8	7966.33	34305								3.4019	2.23339	2.8875
		7626.35										16710.4										2.19114
描述										描述										描述
VAR00002										VAR00003										VAR00004
	N	均值	标准差	标准误	均值的 95% 置信区间		极小值	极大值			N	均值	标准差	标准误	均值的 95% 置信区间		极小值	极大值			N	均值	标准差	标准误	均值的 95% 置信区间		极小值	极大值
					下限	上限									下限	上限									下限	上限
4.00	12	9787.43	3306.17	954.408	7686.79	11888.1	5750.82	16187.3		4.00	12	25927	12717.3	3671.17	17846.9	34007.2	13582.5	53249.8		4.00	12	2.55826	0.402002	0.116048	2.30284	2.81368	2.15708	3.4019
1.00	11	8457.36	3456.49	1042.17	6135.26	10779.5	3566.92	15200.4		1.00	11	22814.3	10223.8	3082.59	15945.8	29682.7	7966.33	39676.1		1.00	11	2.66806	0.373393	0.112582	2.41721	2.91891	2.0971	3.24468
.25	11	8204.7	2254.51	679.759	6690.11	9719.3	4836.66	11880.5		.25	11	20707.9	7116.1	2145.58	15927.3	25488.6	11196.1	34305		.25	11	2.49297	0.30961	0.0933509	2.28497	2.70096	2.0456	2.92942
总数	34	8845.05	3051.87	523.392	7780.2	9909.9	3566.92	16187.3		总数	34	23231.4	10283.6	1763.62	19643.3	26819.5	7966.33	53249.8		总数	34	2.57266	0.361098	0.0619278	2.44667	2.69865	2.0456	3.4019
单因素方差分析										单因素方差分析										单因素方差分析
VAR00002										VAR00003										VAR00004
	平方和	df	均方	F	显著性						平方和	df	均方	F	显著性						平方和	df	均方	F	显著性
组间	1.68207e+07	2	8.41037e+06	0.897371	0.417966					组间	1.5916e+08	2	7.958e+07	0.740684	0.485036					组间	0.17246	2	0.0862301	0.647175	0.53045
组内	2.90539e+08	31	9.37223e+06							组内	3.33068e+09	31	1.07441e+08							组内	4.13046	31	0.133241
总数	3.0736e+08	33								总数	3.48984e+09	33								总数	4.30292	33
多重比较										多重比较										多重比较
因变量:	VAR00002									因变量:	VAR00003									因变量:	VAR00004
LSD										LSD										LSD
(I) VAR00001		均值差 (I-J)	标准误	显著性	95% 置信区间					(I) VAR00001		均值差 (I-J)	标准误	显著性	95% 置信区间					(I) VAR00001		均值差 (I-J)	标准误	显著性	95% 置信区间
					下限	上限									下限	上限									下限	上限
4.00	1.00	1330.07	1277.9	0.306009	-1276.24	3936.37				4.00	1.00	3112.8	4326.76	0.477265	-5711.68	11937.3				4.00	1.00	-0.109796	0.152369	0.476559	-0.420553	0.200962
	4.00	1582.72	1277.9	0.224816	-1023.58	4189.03					4.00	5219.13	4326.76	0.236848	-3605.35	14043.6					4.00	0.0652973	0.152369	0.671215	-0.24546	0.376055
1.00	.25	-1330.07	1277.9	0.306009	-3936.37	1276.24				1.00	.25	-3112.8	4326.76	0.477265	-11937.3	5711.68				1.00	.25	0.109796	0.152369	0.476559	-0.200962	0.420553
	4.00	252.658	1305.39	0.847791	-2409.7	2915.02					4.00	2106.33	4419.81	0.637013	-6907.94	11120.6					4.00	0.175093	0.155646	0.269247	-0.142349	0.492534
.25	.25	-1582.72	1277.9	0.224816	-4189.03	1023.58				.25	.25	-5219.13	4326.76	0.236848	-14043.6	3605.35				.25	.25	-0.0652973	0.152369	0.671215	-0.376055	0.24546
	1.00	-252.658	1305.39	0.847791	-2915.02	2409.7					1.00	-2106.33	4419.81	0.637013	-11120.6	6907.94					1.00	-0.175093	0.155646	0.269247	-0.492534	0.142349

## Sheet: 30 dpi
			30-A										30-B										30-B/A
	B/A ratio in agrobacteria	4	1	0.25								4	1	0.25								4	1	0.25
		4014.47	4466.85	5907.78								9149.24	12597.2	14101.6								2.27906	2.82015	2.38695
		5455.43	4630.69	5938.58								20316.2	9719.68	9555.45								3.72402	2.09897	1.60905
		5835.92	7314.01	7719.04								15653.7	15749.9	20086.4								2.68231	2.15339	2.60219
		4765.47	7978.98	6714.07								12067.9	21218.3	14921.4								2.53236	2.65927	2.2224
		2871.3	7251.26	7381.97								6007.13	17334.5	20586.2								2.09213	2.39055	2.78872
		5101.19	16881.5	4264.44								12214.9	47916	12531.9								2.39452	2.83838	2.9387
		6428.81	4409.24	2227.44								16114	10583.8	5483.62								2.50653	2.40037	2.46185
		5680.08	5469.77	8064.21								16182.5	16017.6	22957.8								2.84899	2.92838	2.84687
		8471.15	6114.96	4626.62								24637.9	16418.4	15794.8								2.90845	2.68496	3.41389
		4258.48	5130.07	9993.38								10787.6	12676.8	24071.4								2.53321	2.47107	2.40873
		9038.28	3821.03	7015.87								21812.1	9297.45	14089.5								2.4133	2.43324	2.00823
		3844.8	5186.52									7895.95	13327.4									2.05367	2.56962
描述										描述										描述
VAR00002										VAR00003										VAR00004
	N	均值	标准差	标准误	均值的95% 置信区间		极小值	极大值			N	均值	标准差	标准误	均值的 95% 置信区间		极小值	极大值			N	均值	标准差	标准误	均值的 95% 置信区间		极小值	极大值
					下限	上限									下限	上限									下限	上限
4.00	12	5480.45	1820.32	525.48	4323.87	6637.02	2871.3	9038.28		4.00	12	14403.3	5768.4	1665.19	10738.2	18068.3	6007.13	24637.9		4.00	12	2.58071	0.444884	0.128427	2.29805	2.86338	2.05367	3.72402
1.00	12	6554.57	3505.08	1011.83	4327.55	8781.59	3821.03	16881.5		1.00	12	16904.7	10364	2991.81	10319.8	23489.7	9297.45	47916		1.00	12	2.53736	0.262218	0.0756959	2.37076	2.70397	2.09897	2.92838
.25	11	6350.31	2107.32	635.38	4934.59	7766.02	2227.44	9993.38		.25	11	15834.5	5688.6	1715.18	12012.9	19656.2	5483.62	24071.4		.25	11	2.51705	0.487221	0.146903	2.18973	2.84437	1.60905	3.41389
总数	35	6122.1	2565.36	433.624	5240.87	7003.33	2227.44	16881.5		总数	35	15710.7	7493.01	1266.55	13136.8	18284.7	5483.62	47916		总数	35	2.54584	0.396006	0.0669372	2.40981	2.68188	1.60905	3.72402
单因素方差分析										单因素方差分析										单因素方差分析
VAR00002										VAR00003										VAR00004
	平方和	df	均方	F	显著性						平方和	df	均方	F	显著性						平方和	df	均方	F	显著性
组间	7.75784e+06	2	3.87892e+06	0.57466	0.568599					组间	3.77905e+07	2	1.88952e+07	0.323143	0.726205					组间	0.0245718	2	0.0122859	0.0740767	0.928759
组内	2.15998e+08	32	6.74994e+06							组内	1.87115e+09	32	5.84734e+07							组内	5.30732	32	0.165854
总数	2.23756e+08	34								总数	1.90894e+09	34								总数	5.3319	34
多重比较										多重比较										多重比较
因变量:	VAR00002									因变量:	VAR00003									因变量:	VAR00004
LSD										LSD										LSD
(I) VAR00001		均值差 (I-J)	标准误	显著性	95% 置信区间					(I) VAR00001		均值差 (I-J)	标准误	显著性	95% 置信区间					(I) VAR00001		均值差 (I-J)	标准误	显著性	95% 置信区间
					下限	上限									下限	上限									下限	上限
4.00	1.00	-1074.12	1060.66	0.318802	-3234.61	1086.36				4.00	1.00	-2501.49	3121.79	0.428868	-8860.36	3857.39				4.00	1.00	0.0433503	0.16626	0.795965	-0.29531	0.38201
	4.00	-869.861	1084.49	0.428418	-3078.9	1339.18					4.00	-1431.28	3191.95	0.656884	-7933.07	5070.51					4.00	0.0636605	0.169996	0.710516	-0.282611	0.409932
1.00	.25	1074.12	1060.66	0.318802	-1086.36	3234.61				1.00	.25	2501.49	3121.79	0.428868	-3857.39	8860.36				1.00	.25	-0.0433503	0.16626	0.795965	-0.38201	0.29531
	4.00	204.261	1084.49	0.851794	-2004.78	2413.3					4.00	1070.21	3191.95	0.739599	-5431.58	7572					4.00	0.0203102	0.169996	0.905647	-0.325961	0.366582
.25	.25	869.861	1084.49	0.428418	-1339.18	3078.9				.25	.25	1431.28	3191.95	0.656884	-5070.51	7933.07				.25	.25	-0.0636605	0.169996	0.710516	-0.409932	0.282611
	1.00	-204.261	1084.49	0.851794	-2413.3	2004.78					1.00	-1070.21	3191.95	0.739599	-7572	5431.58					1.00	-0.0203102	0.169996	0.905647	-0.366582	0.325961
