# Supplementary material for: Constant ratio between the genomic components of bipartite begomoviruses during infection and transmission
Source: Virol J. 2023 Aug 21;20:186. doi: 10.1186/s12985-023-02148-2 (PMC10464424; doi:10.1186/s12985-023-02148-2)
Supplement: Supplementary file 2 — Supplementary Material 2 [file 12985_2023_2148_MOESM2_ESM.xlsx]

## Sheet: Sheet1
			DNA-A											DNA-B												B/A
	6	12	18	24	30							6	12	18	24	30								6	12	18	24	30
	0.709036	0.727792	2710.56	2360.1	8761.71							1.20354	1.92596	8101.78	9415.86	41464.6								1.69743	2.64631	2.98897	3.98961	4.73248
	2.62892	5651.95	2700.69	12521.2	5002.45							3.62967	15427.2	12498.8	27247.6	18031.6								1.38067	2.72953	4.62798	2.17613	3.60456
	0.137315	475.613	6438.94	6595.28	13758.4							0.587074	2881.62	19539.1	41459.7	34613.1								4.27538	6.05874	3.03452	6.28627	2.51579
	711.434	1093.22	31008	3540.1	21575.6							1958.18	2898.8	97142.9	8262.56	114608								2.75244	2.65161	3.13283	2.33399	5.31194
	13.6524	128.619	3804.4	4544.12	3352.76							31.6942	585.309	12530.9	11993.7	15169.2								2.32151	4.55073	3.29379	2.63938	4.52437
	45.5672	304.782	7864.64	7323.41	7812.6							353.419	591.763	34359.9	23242.4	36986.3								7.75598	1.9416	4.36891	3.17371	4.73419
	0.423435		8779.8	1819.22	7610.16							1.23495		50030	7412.04	31615.7								2.91649		5.69831	4.0743	4.15441
	0.444914		2191.7	6109.43	6862.35							1.62068		7182.65	19183.8	31074.4								3.64268		3.27721	3.14003	4.52825
	1.95073		402.034									8.22342		1577.96										4.21557		3.92495
	0.24067											0.870783												3.61816
描述
VAR00003											描述
	N	均值	标准差	标准误	均值的 95% 置信区间		极小值	极大值			VAR00002
					下限	上限						N	均值	标准差	标准误	均值的 95% 置信区间		极小值	极大值					描述
1.00	10	77.7189	223.112	70.5542	-81.8859	237.324	0.137315	711.434								下限	上限							VAR00002
2.00	6	1275.82	2177.57	888.988	-1009.4	3561.04	0.727792	5651.95			1.00	10	236.067	614.926	194.457	-203.825	675.958	0.587074	1958.18						N	均值	标准差	标准误	均值的 95% 置信区间		极小值	极大值
3.00	9	7322.31	9310.14	3103.38	165.906	14478.7	402.034	31008			2.00	6	3731.1	5862.95	2393.54	-2421.69	9883.88	1.92596	15427.2										下限	上限
4.00	8	5601.6	3428.28	1212.08	2735.48	8467.72	1819.22	12521.2			3.00	9	26996	30364.5	10121.5	3655.76	50336.2	1577.96	97142.9					1.00	10	3.45763	1.80345	0.570302	2.16752	4.74774	1.38067	7.75598
5.00	8	9342	5802.6	2051.53	4490.9	14193.1	3352.76	21575.6			4.00	8	18527.2	11827.5	4181.64	8639.2	28415.2	7412.04	41459.7					2.00	6	3.42975	1.55515	0.634886	1.79773	5.06178	1.94159	6.05874
总数	41	4728.82	6245.59	975.398	2757.47	6700.17	0.137315	31008			5.00	8	40445.4	31291.7	11063.3	14284.9	66605.9	15169.2	114608					3.00	9	3.81639	0.924959	0.30832	3.1054	4.52737	2.98897	5.69831
											总数	41	18036.4	24760.2	3866.9	10221.1	25851.7	0.587074	114608					4.00	8	3.47668	1.33188	0.470892	2.36319	4.59016	2.17613	6.28627
单因素方差分析																								5.00	8	4.26325	0.860188	0.304122	3.54411	4.98238	2.51579	5.31194
VAR00003											单因素方差分析													总数	41	3.69321	1.32182	0.206434	3.27599	4.11043	1.38067	7.75598
	平方和	df	均方	F	显著性						VAR00002
组间	5.24748e+08	4	1.31187e+08	4.5606	0.00440307							平方和	df	均方	F	显著性								单因素方差分析
组内	1.03555e+09	36	2.87653e+07								组间	9.13808e+09	4	2.28452e+09	5.34574	0.00174689								VAR00002
总数	1.5603e+09	40									组内	1.53847e+10	36	4.27353e+08											平方和	df	均方	F	显著性
											总数	2.45228e+10	40											组间	4.08263	4	1.02066	0.558367	0.694272
多重比较																								组内	65.8057	36	1.82793
因变量:	VAR00003										多重比较													总数	69.8883	40
LSD											因变量:	VAR00002
(I) VAR00001		均值差 (I-J)	标准误	显著性	95% 置信区间						LSD													多重比较
					下限	上限					(I) VAR00001		均值差 (I-J)	标准误	显著性	95% 置信区间								因变量:	VAR00002
1.00	2.00	-1198.1	2769.61	0.667895	-6815.13	4418.93										下限	上限							LSD
	3.00	-7244.59170*	2464.28	0.00570477	-12242.4	-2246.8					1.00	2.00	-3495.03	10675.2	0.745265	-25145.4	18155.4							(I) VAR00001		均值差 (I-J)	标准误	显著性	95% 置信区间
	4.00	-5523.88245*	2544.05	0.036579	-10683.5	-364.313						3.00	-26759.92802*	9498.37	0.00781441	-46023.5	-7496.34												下限	上限
	5.00	-9264.27764*	2544.05	0.000845589	-14423.8	-4104.71						4.00	-18291.1	9805.84	0.0703017	-38178.3	1596.04							1.00	2.00	0.0278777	0.698176	0.96837	-1.38809	1.44384
2.00	1.00	1198.1	2769.61	0.667895	-4418.93	6815.13						5.00	-40209.34492*	9805.84	0.000224572	-60096.5	-20322.2								3.00	-0.358755	0.621206	0.567188	-1.61862	0.90111
	3.00	-6046.49221*	2826.72	0.039286	-11779.3	-313.638					2.00	1.00	3495.03	10675.2	0.745265	-18155.4	25145.4								4.00	-0.0190446	0.641315	0.976473	-1.31969	1.2816
	4.00	-4325.78	2896.53	0.144036	-10200.2	1548.64						3.00	-23264.89604*	10895.4	0.039612	-45361.7	-1168.04								5.00	-0.805618	0.641315	0.217136	-2.10627	0.49503
	5.00	-8066.17815*	2896.53	0.00848641	-13940.6	-2191.75						4.00	-14796.1	11164.4	0.193426	-37438.6	7846.44							2.00	1.00	-0.0278777	0.698176	0.96837	-1.44384	1.38809
3.00	1.00	7244.59170*	2464.28	0.00570477	2246.8	12242.4						5.00	-36714.31294*	11164.4	0.00225612	-59356.8	-14071.8								3.00	-0.386632	0.712573	0.590758	-1.8318	1.05853
	2.00	6046.49221*	2826.72	0.039286	313.638	11779.3					3.00	1.00	26759.92802*	9498.37	0.00781441	7496.34	46023.5								4.00	-0.0469222	0.73017	0.949117	-1.52777	1.43393
	4.00	1720.71	2606.11	0.51329	-3564.72	7006.14						2.00	23264.89604*	10895.4	0.039612	1168.04	45361.7								5.00	-0.833495	0.73017	0.261195	-2.31435	0.647357
	5.00	-2019.69	2606.11	0.443411	-7305.12	3265.74						4.00	8468.8	10045	0.404749	-11903.5	28841.1							3.00	1.00	0.358755	0.621206	0.567188	-0.90111	1.61862
4.00	1.00	5523.88245*	2544.05	0.036579	364.313	10683.5						5.00	-13449.4	10045	0.188993	-33821.7	6922.88								2.00	0.386632	0.712573	0.590758	-1.05853	1.8318
	2.00	4325.78	2896.53	0.144036	-1548.64	10200.2					4.00	1.00	18291.1	9805.84	0.0703017	-1596.04	38178.3								4.00	0.33971	0.656959	0.608253	-0.992665	1.67209
	3.00	-1720.71	2606.11	0.51329	-7006.14	3564.72						2.00	14796.1	11164.4	0.193426	-7846.44	37438.6								5.00	-0.446863	0.656959	0.50073	-1.77924	0.885513
	5.00	-3740.4	2681.66	0.171622	-9179.06	1698.27						3.00	-8468.8	10045	0.404749	-28841.1	11903.5							4.00	1.00	0.0190446	0.641315	0.976473	-1.2816	1.31969
5.00	1.00	9264.27764*	2544.05	0.000845589	4104.71	14423.8						5.00	-21918.21357*	10336.3	0.0409206	-42881.1	-955.298								2.00	0.0469222	0.73017	0.949117	-1.43393	1.52777
	2.00	8066.17815*	2896.53	0.00848641	2191.75	13940.6					5.00	1.00	40209.34492*	9805.84	0.000224572	20322.2	60096.5								3.00	-0.33971	0.656959	0.608253	-1.67209	0.992665
	3.00	2019.69	2606.11	0.443411	-3265.74	7305.12						2.00	36714.31294*	11164.4	0.00225612	14071.8	59356.8								5.00	-0.786573	0.676006	0.252257	-2.15758	0.58443
	4.00	3740.4	2681.66	0.171622	-1698.27	9179.06						3.00	13449.4	10045	0.188993	-6922.88	33821.7							5.00	1.00	0.805618	0.641315	0.217136	-0.49503	2.10627
*. 均值差的显著性水平为 0.05。												4.00	21918.21357*	10336.3	0.0409206	955.298	42881.1								2.00	0.833495	0.73017	0.261195	-0.647357	2.31435
											*. 均值差的显著性水平为 0.05。														3.00	0.446863	0.656959	0.50073	-0.885513	1.77924
																									4.00	0.786573	0.676006	0.252257	-0.58443	2.15758
