# Supplementary material for: Constant ratio between the genomic components of bipartite begomoviruses during infection and transmission
Source: Virol J. 2023 Aug 21;20:186. doi: 10.1186/s12985-023-02148-2 (PMC10464424; doi:10.1186/s12985-023-02148-2)
Supplement: Supplementary file 3 — Supplementary Material 3 [file 12985_2023_2148_MOESM3_ESM.xlsx]

## Sheet: Sheet1
				A								B										B/A
	Days	6	12	18	24	30				6	12	18	24	30						6	12	18	24	30
		0.108462	3250.75	10452.3	2691.45	2289.26				0.204108	5951.78	19145.8	4301.27	3999.53						1.88183	1.8309	1.83172	1.59812	1.74708
		0.490871	22074.3	12014.7	570.691	3796.64				0.760186	39175	20610.3	950.98	5753.65						1.54865	1.77469	1.71543	1.66637	1.51546
		0.671418	9911.66	11853.8	2979.35	1084.81				1.15065	14082.7	18209.6	5391.84	1977.61						1.71377	1.42083	1.53618	1.80974	1.82301
		0.337511	9222.13	1780.38	7582.13	1045.73				0.44451	15456.4	2416.07	12689.2	1713.79						1.31703	1.67601	1.35705	1.67357	1.63884
		0.434627	1002.31	1440.73	4393.97	4756.49				0.843937	1563.68	2031.01	8327.3	8368.15						1.94175	1.56008	1.40971	1.89516	1.75931
		0.204873	15422.1	6659.82	588.059	1088.46				0.322058	21700.5	11382.4	825.567	2120.1						1.57199	1.40711	1.70912	1.40388	1.94781
		0.020332	6258.97	6499.76	1423.86	539.302				0.0398533	9425.35	7803.12	2190.18	956.181						1.96013	1.50589	1.20052	1.53821	1.773
		0.164696	6662.29	8044.42	575.989	1894.8				0.290566	10905.2	11937.2	845.838	2940.44						1.76425	1.63686	1.48391	1.4685	1.55185
		0.0611862	13735.9	2090.71	2220.5	2205.89				0.096	18325	2646.75	3612.45	2943.48						1.56898	1.3341	1.26596	1.62687	1.33437
		0.186034	9255.91	5219.47	505.627	1887.21				0.256473	16412.7	8742.26	883.886	3329.79						1.37864	1.77322	1.67493	1.7481	1.76439
			16055.9	4284.66	330.168	1724.2					26660.7	7629.31	694.991	3136.23							1.66049	1.78061	2.10496	1.81895
			9271.57	791.909	2786.78	1177.97					14330.5	991.579	4428.23	1692.45							1.54564	1.25214	1.58901	1.43674
描述										描述										描述
VAR00002										VAR00003										VAR00004
	N	均值	标准差	标准误	均值的 95% 置信区间		极小值	极大值			N	均值	标准差	标准误	均值的 95% 置信区间		极小值	极大值			N	均值	标准差	标准误	均值的 95% 置信区间		极小值	极大值
					下限	上限									下限	上限									下限	上限
6.00	10	0.268001	0.209749	0.0663285	0.117955	0.418046	0.020332	0.671418		6.00	10	0.440834	0.361286	0.114249	0.182386	0.699283	0.0398533	1.15065		6.00	10	1.6647	0.225447	0.0712926	1.50343	1.82598	1.31703	1.96013
12.00	12	10177	5868.14	1693.99	6448.54	13905.4	1002.31	22074.3		12.00	12	16165.8	9880.13	2852.15	9888.27	22443.3	1563.68	39175		12.00	12	1.59382	0.158856	0.0458578	1.49289	1.69475	1.3341	1.8309
18.00	12	5927.72	4040.92	1166.51	3360.25	8495.2	791.909	12014.7		18.00	12	9462.12	6968.01	2011.49	5034.85	13889.4	991.579	20610.3		18.00	12	1.51811	0.221901	0.0640574	1.37712	1.6591	1.20052	1.83172
24.00	12	2220.71	2128.36	614.406	868.416	3573.01	330.168	7582.13		24.00	12	3761.81	3682.14	1062.94	1422.29	6101.33	694.991	12689.2		24.00	12	1.67687	0.192437	0.0555518	1.55461	1.79914	1.40388	2.10496
30.00	12	1957.56	1221.73	352.684	1181.31	2733.82	539.302	4756.49		30.00	12	3244.28	2048.89	591.463	1942.48	4546.08	956.181	8368.15		30.00	12	1.6759	0.181324	0.0523436	1.56069	1.79111	1.33437	1.94781
总数	58	4196.52	4907.73	644.417	2906.1	5486.95	0.020332	22074.3		总数	58	6751.94	8019.21	1052.97	4643.4	8860.48	0.0398533	39175		总数	58	1.62454	0.199719	0.0262244	1.57203	1.67706	1.20052	2.10496
单因素方差分析										单因素方差分析										单因素方差分析
VAR00002										VAR00003										VAR00004
	平方和	df	均方	F	显著性						平方和	df	均方	F	显著性						平方和	df	均方	F	显著性
组间	7.48241e+08	4	1.8706e+08	15.8715	1.33589e-08					组间	1.86235e+09	4	4.65588e+08	13.6847	9.90178e-08					组间	0.227912	4	0.056978	1.4762	0.222523
组内	6.24653e+08	53	1.17859e+07							组内	1.80319e+09	53	3.40224e+07							组内	2.04568	53	0.0385978
总数	1.37289e+09	57								总数	3.66554e+09	57								总数	2.27359	57
多重比较										多重比较										多重比较
因变量:	VAR00002									因变量:	VAR00003									因变量:	VAR00004
LSD										LSD										LSD
(I) VAR00001		均值差 (I-J)	标准误	显著性	95% 置信区间					(I) VAR00001		均值差 (I-J)	标准误	显著性	95% 置信区间					(I) VAR00001		均值差 (I-J)	标准误	显著性	95% 置信区间
					下限	上限									下限	上限									下限	上限
6.00	12.00	-10176.70706*	1469.95	5.99584e-09	-13125.1	-7228.36				6.00	12.00	-16165.36280*	2497.49	3.1779e-08	-21174.7	-11156				6.00	12.00	0.0708829	0.0841205	0.403219	-0.0978414	0.239607
	18.00	-5927.45342*	1469.95	0.000177856	-8875.8	-2979.11					18.00	-9461.67628*	2497.49	0.000388951	-14471	-4452.35					18.00	0.146594	0.0841205	0.0871919	-0.0221304	0.315318
	24.00	-2220.45	1469.95	0.13684	-5168.79	727.897					24.00	-3761.37	2497.49	0.137988	-8770.7	1247.95					24.00	-0.0121727	0.0841205	0.885492	-0.180897	0.156552
	30.00	-1957.3	1469.95	0.18871	-4905.64	991.048					30.00	-3243.84	2497.49	0.199621	-8253.17	1765.48					30.00	-0.0112002	0.0841205	0.894583	-0.179925	0.157524
12.00	6.00	10176.70706*	1469.95	5.99584e-09	7228.36	13125.1				12.00	6.00	16165.36280*	2497.49	3.1779e-08	11156	21174.7				12.00	6.00	-0.0708829	0.0841205	0.403219	-0.239607	0.0978414
	18.00	4249.25364*	1401.54	0.00375619	1438.12	7060.39					18.00	6703.68652*	2381.26	0.00682928	1927.48	11479.9					18.00	0.075711	0.0802057	0.349473	-0.0851613	0.236583
	24.00	7956.26077*	1401.54	5.88736e-07	5145.13	10767.4					24.00	12403.99184*	2381.26	3.16831e-06	7627.79	17180.2					24.00	-0.0830556	0.0802057	0.305122	-0.243928	0.0778167
	30.00	8219.41189*	1401.54	2.97164e-07	5408.28	11030.5					30.00	12921.52095*	2381.26	1.45556e-06	8145.32	17697.7					30.00	-0.0820831	0.0802057	0.310764	-0.242955	0.0787893
18.00	6.00	5927.45342*	1469.95	0.000177856	2979.11	8875.8				18.00	6.00	9461.67628*	2497.49	0.000388951	4452.35	14471				18.00	6.00	-0.146594	0.0841205	0.0871919	-0.315318	0.0221304
	12.00	-4249.25364*	1401.54	0.00375619	-7060.39	-1438.12					12.00	-6703.68652*	2381.26	0.00682928	-11479.9	-1927.48					12.00	-0.075711	0.0802057	0.349473	-0.236583	0.0851613
	24.00	3707.00712*	1401.54	0.010727	895.872	6518.14					24.00	5700.30531*	2381.26	0.0202456	924.101	10476.5					24.00	-0.158767	0.0802057	0.0529648	-0.319639	0.00210565
	30.00	3970.15824*	1401.54	0.00651305	1159.02	6781.29					30.00	6217.83442*	2381.26	0.0117099	1441.63	10994					30.00	-0.157794	0.0802057	0.0543844	-0.318666	0.00307821
24.00	6.00	2220.45	1469.95	0.13684	-727.897	5168.79				24.00	6.00	3761.37	2497.49	0.137988	-1247.95	8770.7				24.00	6.00	0.0121727	0.0841205	0.885492	-0.156552	0.180897
	12.00	-7956.26077*	1401.54	5.88736e-07	-10767.4	-5145.13					12.00	-12403.99184*	2381.26	3.16831e-06	-17180.2	-7627.79					12.00	0.0830556	0.0802057	0.305122	-0.0778167	0.243928
	18.00	-3707.00712*	1401.54	0.010727	-6518.14	-895.872					18.00	-5700.30531*	2381.26	0.0202456	-10476.5	-924.101					18.00	0.158767	0.0802057	0.0529648	-0.00210565	0.319639
	30.00	263.151	1401.54	0.851783	-2547.98	3074.29					30.00	517.529	2381.26	0.828783	-4258.67	5293.73					30.00	0.000972555	0.0802057	0.990371	-0.1599	0.161845
30.00	6.00	1957.3	1469.95	0.18871	-991.048	4905.64				30.00	6.00	3243.84	2497.49	0.199621	-1765.48	8253.17				30.00	6.00	0.0112002	0.0841205	0.894583	-0.157524	0.179925
	12.00	-8219.41189*	1401.54	2.97164e-07	-11030.5	-5408.28					12.00	-12921.52095*	2381.26	1.45556e-06	-17697.7	-8145.32					12.00	0.0820831	0.0802057	0.310764	-0.0787893	0.242955
	18.00	-3970.15824*	1401.54	0.00651305	-6781.29	-1159.02					18.00	-6217.83442*	2381.26	0.0117099	-10994	-1441.63					18.00	0.157794	0.0802057	0.0543844	-0.00307821	0.318666
	24.00	-263.151	1401.54	0.851783	-3074.29	2547.98					24.00	-517.529	2381.26	0.828783	-5293.73	4258.67					24.00	-0.000972555	0.0802057	0.990371	-0.161845	0.1599
*. 均值差的显著性水平为 0.05。										*. 均值差的显著性水平为 0.05。										*. 均值差的显著性水平为 0.05。
