# Supplementary material for: Constant ratio between the genomic components of bipartite begomoviruses during infection and transmission
Source: Virol J. 2023 Aug 21;20:186. doi: 10.1186/s12985-023-02148-2 (PMC10464424; doi:10.1186/s12985-023-02148-2)
Supplement: Supplementary file 4 — Supplementary Material 4 [file 12985_2023_2148_MOESM4_ESM.xlsx]

## Sheet: Sheet1
				A												B												B/A
		6	12	18	24									6	12	18	24									6	12	18	24
		266.442	108.607	141.465	628.279									236.328	66.3406	118.559	411.13									0.886977	0.610832	0.838081	0.654374
		87.1637	741.911	465.909	910.201									79.0779	485.436	538.62	1210.08									0.907234	0.654305	1.15606	1.32947
		293.639	1017.63	999.985	1487.2									164.997	824.058	1528.34	1256.82									0.561904	0.809779	1.52836	0.845095
		69.8599	525.34	607.411	468.842									103.916	499.122	521.352	493.802									1.48749	0.950093	0.858318	1.05324
		14.098	694.73	643.326	773.609									20.6898	761.036	862.039	483.632									1.46757	1.09544	1.33997	0.625164
		0.587585	862.092	505.035	673.474									0.443269	1010.86	173.333	766.752									0.754391	1.17257	0.343211	1.1385
		144.317	1128.93	914.68	504.946									133.877	856.115	900.166	454.008									0.927659	0.758342	0.984132	0.899122
		454.686	551.857	661.742	989.964									416.031	675.637	237.366	558.759									0.914986	1.2243	0.358698	0.564423
		136.13	915.689	293.48	1077.05									141.139	907.412	200.405	1532.47									1.0368	0.990961	0.682859	1.42284
		34.7816	742.59	755.479	1758.9									55.873	554.012	331.7	2812.49									1.60639	0.746054	0.43906	1.599
		94.754	268.621	639.441	2925.54									125.152	591.341	316.666	4412.22									1.32081	2.2014	0.495224	1.50817
		74.8871	1042.21	832.729	1209.1									33.433	1302.39	1136.16	1061.29									0.446445	1.24964	1.36438	0.877753
		245.898	383.4	688.073	454.451									192.923	358.507	840.8	287.678									0.784564	0.935073	1.22196	0.633023
		30.6576	471.955	808.642	550.93									20.0824	506.312	436.32	687.64									0.655056	1.0728	0.539571	1.24814
					1126												845.904												0.751248
					697.99												525.857												0.753387
					596.823												246.878												0.413653
					1049.98												844.643												0.804436
					1210.27												1295.43												1.07036
描述											描述												描述
VAR00002											VAR00003												VAR00004
	N	均值	标准差	标准误	均值的 95% 置信区间		极小值	极大值				N	均值	标准差	标准误	均值的 95% 置信区间		极小值	极大值					N	均值	标准差	标准误	均值的 95% 置信区间		极小值	极大值
					下限	上限										下限	上限											下限	上限
6.00	14	139.136	130.729	34.9387	63.6554	214.616	0.587585	454.686			6.00	14	123.14	109.796	29.3442	59.746	186.534	0.443269	416.031				6.00	14	0.982734	0.3597	0.0961339	0.77505	1.19042	0.446445	1.60639
12.00	14	675.398	305.139	81.5518	499.216	851.58	108.607	1128.93			12.00	14	671.327	305.119	81.5464	495.157	847.498	66.3406	1302.39				12.00	14	1.03368	0.394296	0.10538	0.806025	1.26134	0.610832	2.2014
18.00	14	639.814	232.867	62.2363	505.361	774.267	141.465	999.985			18.00	14	581.559	416.514	111.318	341.071	822.047	118.559	1528.34				18.00	14	0.86785	0.404576	0.108128	0.634254	1.10145	0.343211	1.52836
24.00	19	1004.92	587.71	134.83	721.656	1288.19	454.451	2925.54			24.00	19	1062.5	1005.55	230.69	577.838	1547.16	246.878	4412.22				24.00	19	0.957442	0.341299	0.0782994	0.792941	1.12194	0.413653	1.599
总数	61	646.794	490.1	62.7508	521.273	772.314	0.587585	2925.54			总数	61	646.752	695.379	89.0342	468.657	824.847	0.443269	4412.22				总数	61	0.960183	0.368102	0.0471307	0.865908	1.05446	0.343211	2.2014
单因素方差分析											单因素方差分析												单因素方差分析
VAR00002											VAR00003												VAR00004
	平方和	df	均方	F	显著性							平方和	df	均方	F	显著性								平方和	df	均方	F	显著性
组间	6.05705e+06	3	2.01902e+06	13.7746	7.22416e-07						组间	7.19039e+06	3	2.3968e+06	6.26032	0.000951536							组间	0.202253	3	0.0674176	0.484731	0.694222
组内	8.3548e+06	57	146576								组内	2.18227e+07	57	382855									组内	7.9277	57	0.139082
总数	1.44119e+07	60									总数	2.90131e+07	60										总数	8.12995	60
多重比较											多重比较												多重比较
因变量:	VAR00002										因变量:	VAR00003											因变量:	VAR00004
LSD											LSD												LSD
(I) VAR00001		均值差 (I-J)	标准误	显著性	95% 置信区间						(I) VAR00001		均值差 (I-J)	标准误	显著性	95% 置信区间							(I) VAR00001		均值差 (I-J)	标准误	显著性	95% 置信区间
					下限	上限										下限	上限											下限	上限
6.00	12.00	-536.26185*	144.704	0.000478102	-826.027	-246.496					6.00	12.00	-548.18723*	233.867	0.0225866	-1016.5	-79.8774						6.00	12.00	-0.0509502	0.140957	0.719093	-0.333212	0.231312
	18.00	-500.67827*	144.704	0.00102973	-790.444	-210.913						18.00	-458.419	233.867	0.0548704	-926.729	9.89086							18.00	0.114884	0.140957	0.418447	-0.167377	0.397146
	24.00	-865.78788*	134.849	2.92051e-08	-1135.82	-595.758						24.00	-939.35886*	217.938	6.52688e-05	-1375.77	-502.945							24.00	0.0252919	0.131357	0.848001	-0.237745	0.288329
12.00	6.00	536.26185*	144.704	0.000478102	246.496	826.027					12.00	6.00	548.18723*	233.867	0.0225866	79.8774	1016.5						12.00	6.00	0.0509502	0.140957	0.719093	-0.231312	0.333212
	18.00	35.5836	144.704	0.806639	-254.182	325.349						18.00	89.7682	233.867	0.702522	-378.542	558.078							18.00	0.165835	0.140957	0.244289	-0.116427	0.448096
	24.00	-329.52603*	134.849	0.0176575	-599.556	-59.4961						24.00	-391.172	217.938	0.0779765	-827.585	45.2422							24.00	0.0762421	0.131357	0.563919	-0.186795	0.339279
18.00	6.00	500.67827*	144.704	0.00102973	210.913	790.444					18.00	6.00	458.419	233.867	0.0548704	-9.89086	926.729						18.00	6.00	-0.114884	0.140957	0.418447	-0.397146	0.167377
	12.00	-35.5836	144.704	0.806639	-325.349	254.182						12.00	-89.7682	233.867	0.702522	-558.078	378.542							12.00	-0.165835	0.140957	0.244289	-0.448096	0.116427
	24.00	-365.10960*	134.849	0.00893047	-635.14	-95.0797						24.00	-480.93985*	217.938	0.0313733	-917.354	-44.526							24.00	-0.0895925	0.131357	0.497967	-0.35263	0.173445
24.00	6.00	865.78788*	134.849	2.92051e-08	595.758	1135.82					24.00	6.00	939.35886*	217.938	6.52688e-05	502.945	1375.77						24.00	6.00	-0.0252919	0.131357	0.848001	-0.288329	0.237745
	12.00	329.52603*	134.849	0.0176575	59.4961	599.556						12.00	391.172	217.938	0.0779765	-45.2422	827.585							12.00	-0.0762421	0.131357	0.563919	-0.339279	0.186795
	18.00	365.10960*	134.849	0.00893047	95.0797	635.14						18.00	480.93985*	217.938	0.0313733	44.526	917.354							18.00	0.0895925	0.131357	0.497967	-0.173445	0.35263
*. 均值差的显著性水平为 0.05。											*. 均值差的显著性水平为 0.05。
