# Supplementary material for: Constant ratio between the genomic components of bipartite begomoviruses during infection and transmission
Source: Virol J. 2023 Aug 21;20:186. doi: 10.1186/s12985-023-02148-2 (PMC10464424; doi:10.1186/s12985-023-02148-2)
Supplement: Supplementary file 5 — Supplementary Material 5 [file 12985_2023_2148_MOESM5_ESM.xlsx]

## Sheet: Sheet1
		A												B												B/A
	Agrobacteria	Sap	Whitefly										Agrobacteria	Sap	Whitefly										Agrobacteria	Sap	Whitefly
1	9491.26	1.74383	4919.76										20082.8	4.1655	9776.61										2.11592	2.3887	1.98721
2	18076.9	2.41498	13275.1										38554.1	4.92719	30557.5										2.13278	2.04027	2.30186
3	15163.4	20.3776	11066										40905.5	46.5592	23278.7										2.69765	2.28483	2.10363
4	8695.62	2.49388	5856.01										17288.2	6.19378	10999.5										1.98815	2.48359	1.87832
5	15343.5	2.22836	3756.89										39145.3	4.40005	10168.9										2.55126	1.97457	2.70672
6	10831.5	4.17187	6199.6										18279.2	9.24323	14006.9										1.6876	2.21561	2.25931
7	6835.34	2.95715	3649.82										14960.2	7.26628	8036.57										2.18865	2.45719	2.20191
8	8549.84	1.34154	2664.12										18466.6	3.15968	5624.89										2.15987	2.35526	2.11136
9	12126.8	16.2337	5159.22										26623.3	43.0781	14398.7										2.1954	2.65363	2.79087
10	11071.9	1.2528	7332.28										19875	2.84093	20695.1										1.79508	2.26767	2.82246
11	9048.81	18.4838											17526.2	38.2441											1.93685	2.06906
12	18305.9	2.11104											48545.9	5.42441											2.65193	2.56955
13	12804.1	1.65706											26619.7	3.53881											2.07899	2.13559
14	12898.8	1.05855											28896.8	3.24879											2.24028	3.06909
15	12164	5.19369											24262.6	12.1489											1.99463	2.33916
描述
VAR00001											描述
	N	均值	标准差	标准误	均值的 95% 置信区间		极小值	极大值			VAR00003												描述
					下限	上限						N	均值	标准差	标准误	均值的 95% 置信区间		极小值	极大值				VAR00004
1.00	15	12093.8	3443.12	889.009	10187.1	14000.6	6835.34	18305.9								下限	上限							N	均值	标准差	标准误	均值的 95% 置信区间		极小值	极大值
2.00	15	5.58132	6.75085	1.74306	1.84282	9.31981	1.05855	20.3776			1.00	15	26668.8	10436.3	2694.65	20889.3	32448.2	14960.2	48545.9									下限	上限
3.00	10	6387.89	3374.41	1067.08	3973.98	8801.79	2664.12	13275.1			2.00	15	12.9626	15.6328	4.03638	4.30541	21.6198	2.84093	46.5592				1.00	15	2.161	0.288456	0.0744791	2.00126	2.32075	1.6876	2.69765
总数	40	6134.26	5916.63	935.502	4242.02	8026.49	1.05855	18305.9			3.00	10	14754.3	7794.31	2464.78	9178.62	20330	5624.89	30557.5				2.00	15	2.35358	0.277635	0.0716851	2.19983	2.50733	1.97457	3.06909
											总数	40	13694.2	13789.2	2180.27	9284.21	18104.2	2.84093	48545.9				3.00	10	2.31637	0.339566	0.10738	2.07345	2.55928	1.87832	2.82246
单因素方差分析																							总数	40	2.27206	0.303235	0.0479457	2.17508	2.36904	1.6876	3.06909
VAR00001											单因素方差分析
	平方和	df	均方	F	显著性						VAR00003												单因素方差分析
组间	1.0968e+09	2	5.48402e+08	75.5848	8.56177e-14							平方和	df	均方	F	显著性							VAR00004
组内	2.68451e+08	37	7.25544e+06								组间	5.34397e+09	2	2.67198e+09	47.723	5.6756e-11								平方和	df	均方	F	显著性
总数	1.36525e+09	39									组内	2.07161e+09	37	5.59894e+07									组间	0.304324	2	0.152162	1.71553	0.193866
											总数	7.41558e+09	39										组内	3.28178	37	0.0886969
多重比较																							总数	3.58611	39
因变量:	VAR00001										多重比较
LSD											因变量:	VAR00003											多重比较
(I) VAR00002		均值差 (I-J)	标准误	显著性	95% 置信区间						LSD												因变量:	VAR00004
					下限	上限					(I) VAR00002		均值差 (I-J)	标准误	显著性	95% 置信区间							LSD
1.00	2.00	12088.26122*	983.561	1.25143e-14	10095.4	14081.1										下限	上限						(I) VAR00002		均值差 (I-J)	标准误	显著性	95% 置信区间
	3.00	5705.95748*	1099.65	7.85924e-06	3477.85	7934.07					1.00	2.00	26655.78883*	2732.26	8.95876e-12	21119.7	32191.9											下限	上限
2.00	1.00	-12088.26122*	983.561	1.25143e-14	-14081.1	-10095.4						3.00	11914.41878*	3054.76	0.000390602	5724.88	18104						1.00	2.00	-0.19258	0.108749	0.0848198	-0.412926	0.0277654
	3.00	-6382.30374*	1099.65	1.15736e-06	-8610.42	-4154.19					2.00	1.00	-26655.78883*	2732.26	8.95876e-12	-32191.9	-21119.7							3.00	-0.155362	0.121585	0.209276	-0.401716	0.0909919
3.00	1.00	-5705.95748*	1099.65	7.85924e-06	-7934.07	-3477.85						3.00	-14741.37006*	3054.76	2.4141e-05	-20930.9	-8551.83						2.00	1.00	0.19258	0.108749	0.0848198	-0.0277654	0.412926
	2.00	6382.30374*	1099.65	1.15736e-06	4154.19	8610.42					3.00	1.00	-11914.41878*	3054.76	0.000390602	-18104	-5724.88							3.00	0.0372183	0.121585	0.761237	-0.209135	0.283572
*. 均值差的显著性水平为 0.05。												2.00	14741.37006*	3054.76	2.4141e-05	8551.83	20930.9						3.00	1.00	0.155362	0.121585	0.209276	-0.0909919	0.401716
											*. 均值差的显著性水平为 0.05。													2.00	-0.0372183	0.121585	0.761237	-0.283572	0.209135
