# Supplementary material for: Constant ratio between the genomic components of bipartite begomoviruses during infection and transmission
Source: Virol J. 2023 Aug 21;20:186. doi: 10.1186/s12985-023-02148-2 (PMC10464424; doi:10.1186/s12985-023-02148-2)
Supplement: Supplementary file 6 — Supplementary Material 6 [file 12985_2023_2148_MOESM6_ESM.xlsx]

## Sheet: Sheet1
				A										B										B/A
		Days	12	18	24	30							12	18	24	30							12	18	24	30
			197.081	250.38	46.8658	63.9165							85.2507	54.2008	28.2945	47.4473							0.432567	0.216474	0.603736	0.742332
			276.089	175.576	105.954	31.2518							82.3635	33.8487	21.4649	14.5707							0.298322	0.192786	0.202587	0.466234
			143.5	281.097	35.4117	29.9641							77.7165	43.7423	14.168	15.8998							0.541579	0.155613	0.400093	0.530628
			42.7867	272.796	58.2737	36.6606							18.9122	72.2896	17.8712	27.4472							0.442011	0.264995	0.306678	0.748683
			189.196	246.382	27.364	36.1725							110.437	42.1008	17.1387	6.09425							0.583716	0.170876	0.626323	0.168478
			152.03	242.717	49.5298	23.3096							96.2533	58.1847	14.7277	7.95389							0.633121	0.239723	0.29735	0.341228
			166.221	175.519	58.0631	14.5711							90.1195	31.0018	12.046	5.36665							0.542168	0.176629	0.207463	0.368308
			400.973	205.507	38.4111	10.2295							112.567	26.5914	16.2918	2.64333							0.280735	0.129394	0.424142	0.258402
			102.256	121.535	75.1013	19.9498							67.3168	38.9157	25.2194	4.17742							0.658314	0.320203	0.335804	0.209397
			186.419	290.802	49.2705	38.8446							77.5419	33.7066	26.5382	19.391							0.415955	0.115909	0.538624	0.499194
			412.543	159.942	101.151	28.2437							96.6538	44.6846	15.1014	4.36099							0.234288	0.279379	0.149296	0.154406
			369.094	168.984	32.9913								101.498	67.9018	10.0172								0.274993	0.401825	0.303632
描述										描述										描述
VAR00002										VAR00003										VAR00004
	N	均值	标准差	标准误	均值的 95% 置信区间		极小值	极大值			N	均值	标准差	标准误	均值的 95% 置信区间		极小值	极大值			N	均值	标准差	标准误	均值的 95% 置信区间		极小值	极大值
					下限	上限									下限	上限									下限	上限
12.00	12	219.849	119.253	34.4253	144.08	295.619	42.7867	412.543		12.00	12	84.7192	24.7953	7.15778	68.965	100.473	18.9122	112.567		12.00	12	0.444814	0.148235	0.0427918	0.35063	0.538998	0.234288	0.658314
18.00	12	215.936	55.2163	15.9396	180.854	251.019	121.535	290.802		18.00	12	45.5974	14.6388	4.22587	36.2963	54.8985	26.5914	72.2896		18.00	12	0.221984	0.083791	0.0241884	0.168746	0.275222	0.115909	0.401825
24.00	12	56.5322	25.5096	7.36398	40.3242	72.7402	27.364	105.954		24.00	12	18.2399	5.86948	1.69437	14.5106	21.9692	10.0172	28.2945		24.00	12	0.366311	0.156803	0.0452651	0.266683	0.465938	0.149296	0.626323
30.00	11	30.2831	14.455	4.35836	20.5721	39.9941	10.2295	63.9165		30.00	11	14.123	13.5068	4.07245	5.04896	23.1969	2.64333	47.4473		30.00	11	0.407935	0.210743	0.0635414	0.266356	0.549515	0.154406	0.748683
总数	47	132.786	110.187	16.0725	100.434	165.138	10.2295	412.543		总数	47	41.2347	32.5287	4.74479	31.6839	50.7855	2.64333	112.567		总数	47	0.359247	0.172838	0.025211	0.3085	0.409994	0.115909	0.748683
单因素方差分析										单因素方差分析										单因素方差分析
VAR00002										VAR00003										VAR00004
	平方和	df	均方	F	显著性						平方和	df	均方	F	显著性						平方和	df	均方	F	显著性
组间	359279	3	119760	25.8494	1.02381e-09					组间	37349.9	3	12450	47.278	1.13577e-13					组间	0.34063	3	0.113543	4.72399	0.00616899
组内	199218	43	4632.98							组内	11323.4	43	263.335							组内	1.03353	43	0.0240355
总数	558497	46								总数	48673.3	46								总数	1.37416	46
多重比较										多重比较										多重比较
因变量:	VAR00002									因变量:	VAR00003									因变量:	VAR00004
LSD										LSD										LSD
(I) VAR00001		均值差 (I-J)	标准误	显著性	95% 置信区间					(I) VAR00001		均值差 (I-J)	标准误	显著性	95% 置信区间					(I) VAR00001		均值差 (I-J)	标准误	显著性	95% 置信区间
					下限	上限									下限	上限									下限	上限
12.00	18.00	3.91262	27.7878	0.888683	-52.1269	59.9521				12.00	18.00	39.12180*	6.62489	5.0207e-07	25.7614	52.4822				12.00	18.00	.22283*	0.0632923	0.00103258	0.0951892	0.350471
	24.00	163.31689*	27.7878	5.51364e-07	107.277	219.356					24.00	66.47929*	6.62489	7.76833e-13	53.1189	79.8397					24.00	0.0785033	0.0632923	0.221579	-0.0491377	0.206144
	30.00	189.56605*	28.4124	3.84924e-08	132.267	246.865					30.00	70.59626*	6.77378	2.42553e-13	56.9356	84.2569					30.00	0.0368785	0.0647147	0.571736	-0.0936312	0.167388
18.00	12.00	-3.91262	27.7878	0.888683	-59.9521	52.1269				18.00	12.00	-39.12180*	6.62489	5.0207e-07	-52.4822	-25.7614				18.00	12.00	-.22283*	0.0632923	0.00103258	-0.350471	-0.0951892
	24.00	159.40426*	27.7878	8.82732e-07	103.365	215.444					24.00	27.35749*	6.62489	0.000164228	13.9971	40.7179					24.00	-.14433*	0.0632923	0.0276057	-0.271968	-0.0166858
	30.00	185.65342*	28.4124	6.10366e-08	128.354	242.952					30.00	31.47446*	6.77378	3.19246e-05	17.8138	45.1351					30.00	-.18595*	0.0647147	0.00628554	-0.316461	-0.055442
24.00	12.00	-163.31689*	27.7878	5.51364e-07	-219.356	-107.277				24.00	12.00	-66.47929*	6.62489	7.76833e-13	-79.8397	-53.1189				24.00	12.00	-0.0785033	0.0632923	0.221579	-0.206144	0.0491377
	18.00	-159.40426*	27.7878	8.82732e-07	-215.444	-103.365					18.00	-27.35749*	6.62489	0.000164228	-40.7179	-13.9971					18.00	.14433*	0.0632923	0.0276057	0.0166858	0.271968
	30.00	26.2492	28.4124	0.360712	-31.0498	83.5481					30.00	4.11696	6.77378	0.546531	-9.54367	17.7776					30.00	-0.0416248	0.0647147	0.523507	-0.172135	0.0888849
30.00	12.00	-189.56605*	28.4124	3.84924e-08	-246.865	-132.267				30.00	12.00	-70.59626*	6.77378	2.42553e-13	-84.2569	-56.9356				30.00	12.00	-0.0368785	0.0647147	0.571736	-0.167388	0.0936312
	18.00	-185.65342*	28.4124	6.10366e-08	-242.952	-128.354					18.00	-31.47446*	6.77378	3.19246e-05	-45.1351	-17.8138					18.00	.18595*	0.0647147	0.00628554	0.055442	0.316461
	24.00	-26.2492	28.4124	0.360712	-83.5481	31.0498					24.00	-4.11696	6.77378	0.546531	-17.7776	9.54367					24.00	0.0416248	0.0647147	0.523507	-0.0888849	0.172135
*. 均值差的显著性水平为 0.05。										*. 均值差的显著性水平为 0.05。										*. 均值差的显著性水平为 0.05。
